# Supplementary material for: Eutectic Mixture Formation and Relaxation Dynamics of Coamorphous Mixtures of Two Benzodiazepine Drugs
Source: Pharmaceutics. 2023 Jan 5;15(1):196. doi: 10.3390/pharmaceutics15010196 (PMC9861849; doi:10.3390/pharmaceutics15010196)
Supplement: Supplementary file 1 [file pharmaceutics-15-00196-s001.zip]

Archive with 1 entries (1 files):
- pharmaceutics-2106848-supplementary.pdf
